# Supplementary material for: Role of Rac1 in p53-Related Proliferation and Drug Sensitivity in Multiple Myeloma
Source: Cancers (Basel). 2025 Jan 29;17(3):461. doi: 10.3390/cancers17030461 (PMC11815915; doi:10.3390/cancers17030461)
Supplement: Supplementary file 1 [file cancers-17-00461-s001.zip]

Archive with 2 entries (2 files):
- File S1. Original images of western blotting.pdf
- Supplementary Materials.pdf
